# Supplementary material for: Photocatalytic Water Splitting Promoted by 2D and 3D Porphyrin Covalent Organic Polymers Synthesized by Suzuki-Miyaura Carbon-Carbon Coupling
Source: Nanomaterials (Basel). 2022 Sep 14;12(18):3197. doi: 10.3390/nano12183197 (PMC9503735; doi:10.3390/nano12183197)
Supplement: Supplementary file 1 [file nanomaterials-12-03197-s001.zip]

Archive with 1 entries (1 files):
- nanomaterials-1876499-supplementary.pdf
